# Supplementary material for: Complete suspension culture of human induced pluripotent stem cells supplemented with suppressors of spontaneous differentiation
Source: eLife. 2024 Nov 12;12:RP89724. doi: 10.7554/eLife.89724 (PMC11556790; doi:10.7554/eLife.89724)
Supplement: Figure 1—figure supplement 1—source data 2. [file elife-89724-fig1-figsupp1-data2.zip]

Archive with 4 entries (4 files):
- Figure1S1B_PAX6-TEZ.tiff
- __MACOSX/._Figure1S1B_PAX6-TEZ.tiff
- Figure1S1B_SOX17-TEZ.tiff
- __MACOSX/._Figure1S1B_SOX17-TEZ.tiff
