# Supplementary material for: Complete suspension culture of human induced pluripotent stem cells supplemented with suppressors of spontaneous differentiation
Source: eLife. 2024 Nov 12;12:RP89724. doi: 10.7554/eLife.89724 (PMC11556790; doi:10.7554/eLife.89724)
Supplement: Figure 2—figure supplement 1—source data 2. [file elife-89724-fig2-figsupp1-data2.zip]

Archive with 12 entries (12 files):
- Figure2S1SsourceData1_Ex3_SOX17.tiff
- __MACOSX/._Figure2S1SsourceData1_Ex3_SOX17.tiff
- Figure2S1SsourceData1_Ex3_GAPDH.tiff
- __MACOSX/._Figure2S1SsourceData1_Ex3_GAPDH.tiff
- Figure2S1SsourceData1_Ex2_SOX17.tiff
- __MACOSX/._Figure2S1SsourceData1_Ex2_SOX17.tiff
- Figure2S1SsourceData1_Ex2_GAPDH.tiff
- __MACOSX/._Figure2S1SsourceData1_Ex2_GAPDH.tiff
- Figure2S1SsourceData1_Ex1_SOX17.tiff
- __MACOSX/._Figure2S1SsourceData1_Ex1_SOX17.tiff
- Figure2S1SsourceData1_Ex1_GAPDH.tiff
- __MACOSX/._Figure2S1SsourceData1_Ex1_GAPDH.tiff
