# Supplementary material for: Complete suspension culture of human induced pluripotent stem cells supplemented with suppressors of spontaneous differentiation
Source: eLife. 2024 Nov 12;12:RP89724. doi: 10.7554/eLife.89724 (PMC11556790; doi:10.7554/eLife.89724)
Supplement: Figure 3—figure supplement 1—source data 1. [file elife-89724-fig3-figsupp1-data1.zip]

Archive with 2 entries (2 files):
- Figure3-Supplement1_SourceData1.pdf
- __MACOSX/._Figure3-Supplement1_SourceData1.pdf
