# Supplementary material for: Complete suspension culture of human induced pluripotent stem cells supplemented with suppressors of spontaneous differentiation
Source: eLife. 2024 Nov 12;12:RP89724. doi: 10.7554/eLife.89724 (PMC11556790; doi:10.7554/eLife.89724)
Supplement: Figure 3—figure supplement 1—source data 2. [file elife-89724-fig3-figsupp1-data2.zip]

Archive with 6 entries (6 files):
- Figure3S1SourceData1_Ex1_GAPDH-pPKCb.tiff
- __MACOSX/._Figure3S1SourceData1_Ex1_GAPDH-pPKCb.tiff
- Figure3S1SourceData1_Ex2_GAPDH-pPKCb.tiff
- __MACOSX/._Figure3S1SourceData1_Ex2_GAPDH-pPKCb.tiff
- Figure3S1SourceData1_Ex3_GAPDH-pPKCb.tiff
- __MACOSX/._Figure3S1SourceData1_Ex3_GAPDH-pPKCb.tiff
